# Supplementary material for: Assessment of the Impact of Humic Acids on Intestinal Microbiota, Gut Integrity, Ileum Morphometry, and Cellular Immunity of Turkey Poults Fed an Aflatoxin B1-Contaminated Diet
Source: Toxins (Basel). 2024 Feb 29;16(3):122. doi: 10.3390/toxins16030122 (PMC10975313; doi:10.3390/toxins16030122)
Supplement: Supplementary file 1 [file toxins-16-00122-s001.zip]

Archive with 1 entries (1 files):
- toxins-2868564-supplementary.pdf
